# Supplementary material for: ﻿Cladopusyangjiangensis (Podostemaceae), a new species from Guangdong, South China, redefining the phylogenetic relationships within Cladopus
Source: PhytoKeys. 2024 Dec 2;249:231–49. doi: 10.3897/phytokeys.249.140342 (PMC11629083; doi:10.3897/phytokeys.249.140342)
Supplement: XML Treatment for Cladopus yangjiangensis [file phytokeys.249.140342-treatment1.xml]

<!DOCTYPE tp:taxon-treatment
  PUBLIC "-//TaxonX//DTD Taxonomic Treatment Publishing DTD v0 20100105//EN" "tax-treatment-NSO.dtd">
<tp:taxon-treatment xmlns:tp="http://www.plazi.org/taxpub"><tp:treatment-meta><kwd-group><label>Taxon classification</label><kwd>
                <named-content content-type="kingdom">Plantae</named-content>
              </kwd><kwd>
                <named-content content-type="order">Malpighiales</named-content>
              </kwd><kwd>
                <named-content content-type="family">Podostemaceae</named-content>
              </kwd></kwd-group><mixed-citation publication-type="journal"><person-group><name><surname>Zhang</surname><given-names>Miao</given-names></name><name><surname>Liu</surname><given-names>Xiu-Ting</given-names></name><name><surname>Tian</surname><given-names>Min</given-names></name><name><surname>Chen</surname><given-names>Zhang-Xue</given-names></name><name><surname>Huang</surname><given-names>Ying-Lin</given-names></name><name><surname>Chen</surname><given-names>Guo-Di</given-names></name><name><surname>Chen</surname><given-names>Bing-Hua</given-names></name></person-group><article-title>﻿<italic><tp:taxon-name><tp:taxon-name-part taxon-name-part-type="genus" reg="Cladopus">Cladopus</tp:taxon-name-part><tp:taxon-name-part taxon-name-part-type="species" reg="yangjiangensis">yangjiangensis</tp:taxon-name-part></tp:taxon-name></italic> (<tp:taxon-name><tp:taxon-name-part taxon-name-part-type="family">Podostemaceae</tp:taxon-name-part></tp:taxon-name>), a new species from Guangdong, South China, redefining the phylogenetic relationships within <italic><tp:taxon-name><tp:taxon-name-part taxon-name-part-type="genus" reg="Cladopus">Cladopus</tp:taxon-name-part></tp:taxon-name></italic></article-title><source>PhytoKeys</source><day>02</day><month>12</month><year>2024</year><volume>249</volume><fpage>231</fpage><lpage>249</lpage><pub-id pub-id-type="doi">10.3897/phytokeys.249.140342</pub-id></mixed-citation></tp:treatment-meta><tp:nomenclature><label>﻿</label><tp:taxon-name>
              <object-id xmlns:xlink="http://www.w3.org/1999/xlink" content-type="arpha" xlink:type="simple">B9475B79-D5E7-513D-9E3A-C635165C4599</object-id>
              <tp:taxon-name-part taxon-name-part-type="genus" reg="Cladopus">Cladopus</tp:taxon-name-part>
              <tp:taxon-name-part taxon-name-part-type="species" reg="yangjiangensis">yangjiangensis</tp:taxon-name-part>
              <object-id xmlns:xlink="http://www.w3.org/1999/xlink" content-type="ipni" xlink:type="simple">urn:lsid:ipni.org:names:77352702-1</object-id>
            </tp:taxon-name><tp:taxon-authority>X.T.Liu, G.Di Chen &amp; B.Hua Chen</tp:taxon-authority><tp:taxon-status xmlns:xlink="http://www.w3.org/1999/xlink" xlink:type="simple">sp. nov.</tp:taxon-status><xref ref-type="fig" rid="F4">Figs 4</xref><xref ref-type="fig" rid="F5">, 5</xref><xref ref-type="fig" rid="F6">, 6</xref><xref ref-type="fig" rid="F7">, 7</xref><xref ref-type="fig" rid="F8">, 8</xref></tp:nomenclature><tp:treatment-sec sec-type="diagnosis" id="SECID0EZQAG"><title>Diagnosis.</title><p><italic><tp:taxon-name><tp:taxon-name-part taxon-name-part-type="genus" reg="Cladopus">Cladopus</tp:taxon-name-part><tp:taxon-name-part taxon-name-part-type="species" reg="yangjiangensis">yangjiangensis</tp:taxon-name-part></tp:taxon-name></italic> shares certain similarities with <italic><tp:taxon-name><tp:taxon-name-part taxon-name-part-type="genus" reg="Cladopus">C.</tp:taxon-name-part><tp:taxon-name-part taxon-name-part-type="species" reg="fukienensis">fukienensis</tp:taxon-name-part></tp:taxon-name></italic> and <italic><tp:taxon-name><tp:taxon-name-part taxon-name-part-type="genus" reg="Cladopus">C.</tp:taxon-name-part><tp:taxon-name-part taxon-name-part-type="species" reg="austrosinensis">austrosinensis</tp:taxon-name-part></tp:taxon-name></italic>, such as comparable ovary lengths, and analogous stigma and capsule shapes. However, it is distinguished by several unique traits. The leaves of <italic><tp:taxon-name><tp:taxon-name-part taxon-name-part-type="genus" reg="Cladopus">C.</tp:taxon-name-part><tp:taxon-name-part taxon-name-part-type="species" reg="yangjiangensis">yangjiangensis</tp:taxon-name-part></tp:taxon-name></italic> are markedly elongated, measuring 18.7–26.7 mm, which is substantially longer than those of <italic><tp:taxon-name><tp:taxon-name-part taxon-name-part-type="genus" reg="Cladopus">C.</tp:taxon-name-part><tp:taxon-name-part taxon-name-part-type="species" reg="fukienensis">fukienensis</tp:taxon-name-part></tp:taxon-name></italic> (1.3–5.0 mm) and <italic><tp:taxon-name><tp:taxon-name-part taxon-name-part-type="genus" reg="Cladopus">C.</tp:taxon-name-part><tp:taxon-name-part taxon-name-part-type="species" reg="austrosinensis">austrosinensis</tp:taxon-name-part></tp:taxon-name></italic> (up to 6 mm). The flowering shoots of <italic><tp:taxon-name><tp:taxon-name-part taxon-name-part-type="genus" reg="Cladopus">C.</tp:taxon-name-part><tp:taxon-name-part taxon-name-part-type="species" reg="yangjiangensis">yangjiangensis</tp:taxon-name-part></tp:taxon-name></italic> also exceed those of other two species, ranging from 4.2 to 13.1 mm, compared to 3.5–6.0 mm in <italic><tp:taxon-name><tp:taxon-name-part taxon-name-part-type="genus" reg="Cladopus">C.</tp:taxon-name-part><tp:taxon-name-part taxon-name-part-type="species" reg="fukienensis">fukienensis</tp:taxon-name-part></tp:taxon-name></italic> and 1.6–3.5 mm in <italic><tp:taxon-name><tp:taxon-name-part taxon-name-part-type="genus" reg="Cladopus">C.</tp:taxon-name-part><tp:taxon-name-part taxon-name-part-type="species" reg="austrosinensis">austrosinensis</tp:taxon-name-part></tp:taxon-name></italic>. Additionally, <italic><tp:taxon-name><tp:taxon-name-part taxon-name-part-type="genus" reg="Cladopus">C.</tp:taxon-name-part><tp:taxon-name-part taxon-name-part-type="species" reg="yangjiangensis">yangjiangensis</tp:taxon-name-part></tp:taxon-name></italic> produces a greater number of bracts, with counts ranging from 20 to 54, in contrast to 12–36 in <italic><tp:taxon-name><tp:taxon-name-part taxon-name-part-type="genus" reg="Cladopus">C.</tp:taxon-name-part><tp:taxon-name-part taxon-name-part-type="species" reg="fukienensis">fukienensis</tp:taxon-name-part></tp:taxon-name></italic> and 8–14 in <italic><tp:taxon-name><tp:taxon-name-part taxon-name-part-type="genus" reg="Cladopus">C.</tp:taxon-name-part><tp:taxon-name-part taxon-name-part-type="species" reg="austrosinensis">austrosinensis</tp:taxon-name-part></tp:taxon-name></italic>. Finally, the root width of <italic><tp:taxon-name><tp:taxon-name-part taxon-name-part-type="genus" reg="Cladopus">C.</tp:taxon-name-part><tp:taxon-name-part taxon-name-part-type="species" reg="yangjiangensis">yangjiangensis</tp:taxon-name-part></tp:taxon-name></italic> is notably narrower, at about 0.4 mm, compared to 0.4–1.3 mm in <italic><tp:taxon-name><tp:taxon-name-part taxon-name-part-type="genus" reg="Cladopus">C.</tp:taxon-name-part><tp:taxon-name-part taxon-name-part-type="species" reg="fukienensis">fukienensis</tp:taxon-name-part></tp:taxon-name></italic> and 0.5–1.3 mm in <italic><tp:taxon-name><tp:taxon-name-part taxon-name-part-type="genus" reg="Cladopus">C.</tp:taxon-name-part><tp:taxon-name-part taxon-name-part-type="species" reg="austrosinensis">austrosinensis</tp:taxon-name-part></tp:taxon-name></italic> (Table <xref ref-type="table" rid="T3">3</xref>).</p><table-wrap id="T3" position="float" orientation="portrait"><label>Table 3.</label><caption><p>Comparison of three congeneric species of <italic><tp:taxon-name><tp:taxon-name-part taxon-name-part-type="genus" reg="Cladopus">Cladopus</tp:taxon-name-part></tp:taxon-name></italic>.</p></caption><table id="TID0EQ6AI" rules="all"><tbody><tr><th rowspan="1" colspan="1">Characteristics</th><th rowspan="1" colspan="1">
                      <italic>
                        <tp:taxon-name><tp:taxon-name-part taxon-name-part-type="genus" reg="Cladopus">C.</tp:taxon-name-part><tp:taxon-name-part taxon-name-part-type="species" reg="austrosinensis">austrosinensis</tp:taxon-name-part></tp:taxon-name>
                      </italic>
                    </th><th rowspan="1" colspan="1">
                      <italic>
                        <tp:taxon-name><tp:taxon-name-part taxon-name-part-type="genus" reg="Cladopus">C.</tp:taxon-name-part><tp:taxon-name-part taxon-name-part-type="species" reg="fukienensis">fukienensis</tp:taxon-name-part></tp:taxon-name>
                      </italic>
                    </th><th rowspan="1" colspan="1">
                      <italic>
                        <tp:taxon-name><tp:taxon-name-part taxon-name-part-type="genus" reg="Cladopus">C.</tp:taxon-name-part><tp:taxon-name-part taxon-name-part-type="species" reg="yangjiangensis">yangjiangensis</tp:taxon-name-part></tp:taxon-name>
                      </italic>
                    </th></tr><tr><td rowspan="1" colspan="1">Root width (mm)</td><td rowspan="1" colspan="1">0.5–1.0(–1.3)</td><td rowspan="1" colspan="1">0.4–1.3</td><td rowspan="1" colspan="1">ca. 0.4</td></tr><tr><td rowspan="1" colspan="1">The number of leaves</td><td rowspan="1" colspan="1">to 5</td><td rowspan="1" colspan="1">2–5</td><td rowspan="1" colspan="1">3–8</td></tr><tr><td rowspan="1" colspan="1">Leaves length (mm)</td><td rowspan="1" colspan="1">to 6.0</td><td rowspan="1" colspan="1">1.3–5.0</td><td rowspan="1" colspan="1">18.7–26.7</td></tr><tr><td rowspan="1" colspan="1">Flowering shoots length (mm)</td><td rowspan="1" colspan="1">1.6–3.0(–3.5)</td><td rowspan="1" colspan="1">3.5–6.0</td><td rowspan="1" colspan="1">4.2–13.1</td></tr><tr><td rowspan="1" colspan="1">The number of bracts</td><td rowspan="1" colspan="1">8–12(–14)</td><td rowspan="1" colspan="1">12–19(–36)</td><td rowspan="1" colspan="1">20–54</td></tr><tr><td rowspan="1" colspan="1">Finger-like lobes</td><td rowspan="1" colspan="1">3–9</td><td rowspan="1" colspan="1">3–7</td><td rowspan="1" colspan="1">3–5</td></tr><tr><td rowspan="1" colspan="1">The size of spathella (mm)</td><td rowspan="1" colspan="1">/</td><td rowspan="1" colspan="1">1.3–1.9 × 0.9–1.4</td><td rowspan="1" colspan="1">1.7 × 0.3</td></tr><tr><td rowspan="1" colspan="1">The morphology and length of tepals (mm)</td><td rowspan="1" colspan="1">linear, 1.0–1.5</td><td rowspan="1" colspan="1">linear or subulate, 0.6–0.7</td><td rowspan="1" colspan="1">broadly linear, acuminate at end, 0.7–1.1</td></tr><tr><td rowspan="1" colspan="1">Stamen length (mm)</td><td rowspan="1" colspan="1">ca. 1.5</td><td rowspan="1" colspan="1">ca. 1.3</td><td rowspan="1" colspan="1">1.2–2.4</td></tr><tr><td rowspan="1" colspan="1">Ovary length (mm)</td><td rowspan="1" colspan="1">1.0–1.5</td><td rowspan="1" colspan="1">1.1–1.5</td><td rowspan="1" colspan="1">1.2–1.7</td></tr><tr><td rowspan="1" colspan="1">Stigma length (mm)</td><td rowspan="1" colspan="1">ca. 0.6</td><td rowspan="1" colspan="1">0.4–0.5</td><td rowspan="1" colspan="1">0.3–0.4</td></tr><tr><td rowspan="1" colspan="1">Ovules locule</td><td rowspan="1" colspan="1">25–34</td><td rowspan="1" colspan="1">25–35</td><td rowspan="1" colspan="1">30–45</td></tr><tr><td rowspan="1" colspan="1">Length of stamens vs. length of ovaries</td><td rowspan="1" colspan="1">Equal</td><td rowspan="1" colspan="1">shorter or equal</td><td rowspan="1" colspan="1">longer</td></tr><tr><td rowspan="1" colspan="1">Capsule stalk length (mm)</td><td rowspan="1" colspan="1">1.2–1.7</td><td rowspan="1" colspan="1">(0.5–)1.2–2.8</td><td rowspan="1" colspan="1">1.2–1.3(–1.7)</td></tr><tr><td rowspan="1" colspan="1">The size of capsule (mm)</td><td rowspan="1" colspan="1">ca. 1.5</td><td rowspan="1" colspan="1">1.0–1.3 × 0.8–1.3</td><td rowspan="1" colspan="1">1.1–1.4 × 0.9–1.2</td></tr><tr><td rowspan="1" colspan="1">The size of seed (mm)</td><td rowspan="1" colspan="1">0.2–0.3 × 0.1–0.2</td><td rowspan="1" colspan="1">0.3–0.5 × 0.2–0.3</td><td rowspan="1" colspan="1">0.3–0.5 × 0.1–0.3</td></tr><tr><td rowspan="1" colspan="1">Distribution</td><td rowspan="1" colspan="1">South China</td><td rowspan="1" colspan="1">South &amp; southeast China</td><td rowspan="1" colspan="1">South China</td></tr></tbody></table></table-wrap></tp:treatment-sec><tp:treatment-sec sec-type="material" id="SECID0EK6AG"><title>Type.</title><p>China • Guangdong: Yangjiang City Yangxi County, Tangkou Town, Tongyou village, elevation 200 m, <named-content xmlns:xlink="http://www.w3.org/1999/xlink" content-type="dwc:verbatimCoordinates" xlink:type="simple"><named-content content-type="geo-json" specific-use="{&#34;type&#34;:&#34;Point&#34;,&#34;coordinates&#34;:[111.466667,21.816667]}" id="NCID0ET6AG" xlink:type="simple">21°49'N, 111°28'E</named-content></named-content>, 24 December 2023, <italic>XT Liu &amp; GD Chen 0001</italic> (<bold><italic>Holotype</italic></bold> FNU! barcode FNU0041314; isotype FNU! barcode FNU0041315).</p></tp:treatment-sec><tp:treatment-sec sec-type="description" id="SECID0E46AG"><title>Description.</title><p>Perennial aquatic herb; roots narrowly ribbon-like, compressed, dorsiventral, succulent, ca. 0.4 mm width, 0.1–0.2 mm thick, adhere to the surface of underwater rocks, brick-red during winter, dark green during reproduction; stem short, arising from root branch axils (Fig. <xref ref-type="fig" rid="F4">4</xref>); flowering shoots obpyramidal, solitary, erect, 4.2–13.1 mm tall; leaves linear, in rosette on vegetative shoots, 3–8 in number, 18.7–26.7 mm long, deciduous at flowering; leaves on reproductive shoots palmate (also known as bracts), lobes 3–5 digitate, central lobe long, columns two, opposite, overlapping, bracts 20–54, upper leaves larger, diminishing towards apex, 1.5–1.9 × 1.1–2.0 mm, lobes rigid and coarse after water loss; flowers bisexual, solitary at fertile branch apex, enclosed in pale red spathe during early development; spathella globose, acumen short, 1.7 × 0.3 mm; tepals two, broadly linear, acuminate, 0.7–1.1 mm long; stamen single, 1.2–2.4 mm long; filament nearly cylindrical, slightly flattened, 0.9–1.3 mm long; anthers two, elliptical, yellow, ~ 0.6–0.9 mm long; Ovary single, pale yellow-green, ellipsoid, two-chambered, 1.2–1.7 × 0.9–1.1 mm; ovules ovate, 15–23 per chamber, attached to entire placenta (Figs <xref ref-type="fig" rid="F5">5</xref>, <xref ref-type="fig" rid="F6">6</xref>); capsule brownish, globose, smooth, 1.1–1.4 mm long; fruit stalk 1.2–1.7 mm long; seeds small, yellow, narrowly ovoid, 0.3–0.5 × 0.1–0.3 mm (Fig. <xref ref-type="fig" rid="F7">7</xref>).</p><fig id="F4" position="float" orientation="portrait"><object-id xmlns:xlink="http://www.w3.org/1999/xlink" content-type="doi" xlink:type="simple">10.3897/phytokeys.249.140342.figure4</object-id><object-id xmlns:xlink="http://www.w3.org/1999/xlink" content-type="arpha" xlink:type="simple">AF35A7AD-A4D5-5271-BAB7-D4E78CE10B2A</object-id><label>Figure 4.</label><caption><p><italic><tp:taxon-name><tp:taxon-name-part taxon-name-part-type="genus" reg="Cladopus">Cladopus</tp:taxon-name-part><tp:taxon-name-part taxon-name-part-type="species" reg="yangjiangensis">yangjiangensis</tp:taxon-name-part></tp:taxon-name></italic><bold>A</bold> habitat (Photographed by Guo-Di Chen) <bold>B</bold> root with tufts of leaves, leaves linear, brick red in color <bold>C</bold> plants in bud adhering to rock surface <bold>D</bold> flowering shoot <bold>E</bold> top view of flower (red arrow pointing to the stamen) <bold>F</bold> mature fruits.</p></caption><graphic xmlns:xlink="http://www.w3.org/1999/xlink" xlink:href="phytokeys-249-231_article-140342__-g004.jpg" position="float" orientation="portrait" xlink:type="simple" id="oo_1188252.jpg"><uri content-type="original_file" xlink:type="simple">https://binary.pensoft.net/fig/1188252</uri></graphic></fig><fig id="F5" position="float" orientation="portrait"><object-id xmlns:xlink="http://www.w3.org/1999/xlink" content-type="doi" xlink:type="simple">10.3897/phytokeys.249.140342.figure5</object-id><object-id xmlns:xlink="http://www.w3.org/1999/xlink" content-type="arpha" xlink:type="simple">8737B705-7FF8-57C2-8EEC-D5C96578D97A</object-id><label>Figure 5.</label><caption><p><italic><tp:taxon-name><tp:taxon-name-part taxon-name-part-type="genus" reg="Cladopus">Cladopus</tp:taxon-name-part><tp:taxon-name-part taxon-name-part-type="species" reg="yangjiangensis">yangjiangensis</tp:taxon-name-part></tp:taxon-name></italic><bold>A</bold> flowering shoot on roots, inverted tower shape (reproductive leaves (a.k.a. bracts) imbricate, finger-like) a flower with 2 stigmas, a stamen (stamen clearly longer than ovary) <bold>B</bold> stamens, arrow points to two tepals, fused to ovary <bold>C</bold> gynoecia, arrow points to reddish, ribbon-shaped stigmas <bold>D</bold> stamen and tepals (tepals attached to filament bases on either side) <bold>E</bold> stamen <bold>F</bold> gynoecium with ellipsoid ovary, no bracts <bold>G</bold> longitudinal ovary section <bold>H</bold> ovules. Scale bars: 2 mm (<bold>A</bold>); 500 μm (<bold>A, B, C, D, E, F, G</bold>); 200 μm (<bold>H</bold>).</p></caption><graphic xmlns:xlink="http://www.w3.org/1999/xlink" xlink:href="phytokeys-249-231_article-140342__-g005.jpg" position="float" orientation="portrait" xlink:type="simple" id="oo_1188253.jpg"><uri content-type="original_file" xlink:type="simple">https://binary.pensoft.net/fig/1188253</uri></graphic></fig><fig id="F6" position="float" orientation="portrait"><object-id xmlns:xlink="http://www.w3.org/1999/xlink" content-type="doi" xlink:type="simple">10.3897/phytokeys.249.140342.figure6</object-id><object-id xmlns:xlink="http://www.w3.org/1999/xlink" content-type="arpha" xlink:type="simple">4E176F39-8704-5AE2-9B81-1E394FEAB4D5</object-id><label>Figure 6.</label><caption><p><italic><tp:taxon-name><tp:taxon-name-part taxon-name-part-type="genus" reg="Cladopus">Cladopus</tp:taxon-name-part><tp:taxon-name-part taxon-name-part-type="species" reg="yangjiangensis">yangjiangensis</tp:taxon-name-part></tp:taxon-name></italic><bold>A</bold> vegetative shoot <bold>B</bold> tufts of leaves on root (clustered, roots subterete, linear leaves) <bold>C</bold> abaxial and adaxial views of the upper leaves of reproductive shoots <bold>D</bold> leaves with some lobes markedly long at the base of vegetative shoots. Scale bars: 5 mm (<bold>A, B</bold>); 1 mm (<bold>C, D</bold>).</p></caption><graphic xmlns:xlink="http://www.w3.org/1999/xlink" xlink:href="phytokeys-249-231_article-140342__-g006.jpg" position="float" orientation="portrait" xlink:type="simple" id="oo_1188254.jpg"><uri content-type="original_file" xlink:type="simple">https://binary.pensoft.net/fig/1188254</uri></graphic></fig><fig id="F7" position="float" orientation="portrait"><object-id xmlns:xlink="http://www.w3.org/1999/xlink" content-type="doi" xlink:type="simple">10.3897/phytokeys.249.140342.figure7</object-id><object-id xmlns:xlink="http://www.w3.org/1999/xlink" content-type="arpha" xlink:type="simple">ED5586CD-B592-51D4-B26D-A932E19E1698</object-id><label>Figure 7.</label><caption><p><italic><tp:taxon-name><tp:taxon-name-part taxon-name-part-type="genus" reg="Cladopus">Cladopus</tp:taxon-name-part><tp:taxon-name-part taxon-name-part-type="species" reg="yangjiangensis">yangjiangensis</tp:taxon-name-part></tp:taxon-name></italic><bold>A</bold> fruiting shoots on root <bold>B</bold> stalked capsule, tan, globose, smooth <bold>C</bold> fertile seeds and ovules in a mature fruit <bold>D</bold> fertile seeds <bold>E, F</bold> adaxial and lateral views of placenta. Scale bars: 2 mm (<bold>A</bold>); 400 μm (<bold>B</bold>); 200 μm (<bold>C, D, E, F</bold>).</p></caption><graphic xmlns:xlink="http://www.w3.org/1999/xlink" xlink:href="phytokeys-249-231_article-140342__-g007.jpg" position="float" orientation="portrait" xlink:type="simple" id="oo_1188255.jpg"><uri content-type="original_file" xlink:type="simple">https://binary.pensoft.net/fig/1188255</uri></graphic></fig></tp:treatment-sec><tp:treatment-sec sec-type="distribution" id="SECID0ERFBG"><title>Distribution and habitat.</title><p>Many other plants grow in the surrounding habitat, whose tree layer includes <italic><tp:taxon-name><tp:taxon-name-part taxon-name-part-type="genus" reg="Archidendron">Archidendron</tp:taxon-name-part><tp:taxon-name-part taxon-name-part-type="species" reg="clypearia">clypearia</tp:taxon-name-part></tp:taxon-name></italic> (<tp:taxon-name><tp:taxon-name-part taxon-name-part-type="family">Fabaceae</tp:taxon-name-part></tp:taxon-name>), <italic><tp:taxon-name><tp:taxon-name-part taxon-name-part-type="genus" reg="Engelhardia">Engelhardia</tp:taxon-name-part><tp:taxon-name-part taxon-name-part-type="species" reg="roxburghiana">roxburghiana</tp:taxon-name-part></tp:taxon-name></italic> (<tp:taxon-name><tp:taxon-name-part taxon-name-part-type="family">Juglandaceae</tp:taxon-name-part></tp:taxon-name>), <italic><tp:taxon-name><tp:taxon-name-part taxon-name-part-type="genus" reg="Aporosa">Aporosa</tp:taxon-name-part><tp:taxon-name-part taxon-name-part-type="species" reg="dioica">dioica</tp:taxon-name-part></tp:taxon-name></italic> (<tp:taxon-name><tp:taxon-name-part taxon-name-part-type="family">Phyllanthaceae</tp:taxon-name-part></tp:taxon-name>), <italic><tp:taxon-name><tp:taxon-name-part taxon-name-part-type="genus" reg="Zanthoxylum">Zanthoxylum</tp:taxon-name-part><tp:taxon-name-part taxon-name-part-type="species" reg="avicennae">avicennae</tp:taxon-name-part></tp:taxon-name></italic> (<tp:taxon-name><tp:taxon-name-part taxon-name-part-type="family">Rutaceae</tp:taxon-name-part></tp:taxon-name>), <italic><tp:taxon-name><tp:taxon-name-part taxon-name-part-type="genus" reg="Sterculia">Sterculia</tp:taxon-name-part><tp:taxon-name-part taxon-name-part-type="species" reg="lanceolata">lanceolata</tp:taxon-name-part></tp:taxon-name></italic> (<tp:taxon-name><tp:taxon-name-part taxon-name-part-type="family">Malvaceae</tp:taxon-name-part></tp:taxon-name>) and others; the shrub layer includes <italic><tp:taxon-name><tp:taxon-name-part taxon-name-part-type="genus" reg="Acronychia">Acronychia</tp:taxon-name-part><tp:taxon-name-part taxon-name-part-type="species" reg="pedunculata">pedunculata</tp:taxon-name-part></tp:taxon-name></italic> (<tp:taxon-name><tp:taxon-name-part taxon-name-part-type="family">Rutaceae</tp:taxon-name-part></tp:taxon-name>), <italic><tp:taxon-name><tp:taxon-name-part taxon-name-part-type="genus" reg="Rhaphiolepis">Rhaphiolepis</tp:taxon-name-part><tp:taxon-name-part taxon-name-part-type="species" reg="indica">indica</tp:taxon-name-part></tp:taxon-name></italic> (<tp:taxon-name><tp:taxon-name-part taxon-name-part-type="family">Rosaceae</tp:taxon-name-part></tp:taxon-name>), <italic><tp:taxon-name><tp:taxon-name-part taxon-name-part-type="genus" reg="Rubus">Rubus</tp:taxon-name-part><tp:taxon-name-part taxon-name-part-type="species" reg="leucanthus">leucanthus</tp:taxon-name-part></tp:taxon-name></italic> (<tp:taxon-name><tp:taxon-name-part taxon-name-part-type="family">Rosaceae</tp:taxon-name-part></tp:taxon-name>, <italic><tp:taxon-name><tp:taxon-name-part taxon-name-part-type="genus" reg="Ficus">Ficus</tp:taxon-name-part><tp:taxon-name-part taxon-name-part-type="species" reg="pyriformis">pyriformis</tp:taxon-name-part></tp:taxon-name></italic> (<tp:taxon-name><tp:taxon-name-part taxon-name-part-type="family">Moraceae</tp:taxon-name-part></tp:taxon-name>), <italic><tp:taxon-name><tp:taxon-name-part taxon-name-part-type="genus" reg="Glochidion">Glochidion</tp:taxon-name-part><tp:taxon-name-part taxon-name-part-type="species" reg="lanceolarium">lanceolarium</tp:taxon-name-part></tp:taxon-name></italic> (<tp:taxon-name><tp:taxon-name-part taxon-name-part-type="family">Phyllanthaceae</tp:taxon-name-part></tp:taxon-name>), <italic><tp:taxon-name><tp:taxon-name-part taxon-name-part-type="genus" reg="Garcinia">Garcinia</tp:taxon-name-part><tp:taxon-name-part taxon-name-part-type="species" reg="oblongifolia">oblongifolia</tp:taxon-name-part></tp:taxon-name></italic> (<tp:taxon-name><tp:taxon-name-part taxon-name-part-type="family">Clusiaceae</tp:taxon-name-part></tp:taxon-name>), <italic><tp:taxon-name><tp:taxon-name-part taxon-name-part-type="genus" reg="Melastoma">Melastoma</tp:taxon-name-part><tp:taxon-name-part taxon-name-part-type="species" reg="sanguineum">sanguineum</tp:taxon-name-part></tp:taxon-name></italic> (<tp:taxon-name><tp:taxon-name-part taxon-name-part-type="family">Melastomataceae</tp:taxon-name-part></tp:taxon-name>), <italic><tp:taxon-name><tp:taxon-name-part taxon-name-part-type="genus" reg="Saurauia">Saurauia</tp:taxon-name-part><tp:taxon-name-part taxon-name-part-type="species" reg="tristyla">tristyla</tp:taxon-name-part></tp:taxon-name></italic> (<tp:taxon-name><tp:taxon-name-part taxon-name-part-type="family">Actinidiaceae</tp:taxon-name-part></tp:taxon-name>), <italic>Adina pilulifera</italic> (<tp:taxon-name><tp:taxon-name-part taxon-name-part-type="family">Rubiaceae</tp:taxon-name-part></tp:taxon-name>), <italic><tp:taxon-name><tp:taxon-name-part taxon-name-part-type="genus" reg="Pavetta">Pavetta</tp:taxon-name-part><tp:taxon-name-part taxon-name-part-type="species" reg="hongkongensis">hongkongensis</tp:taxon-name-part></tp:taxon-name></italic> (<tp:taxon-name><tp:taxon-name-part taxon-name-part-type="family">Rubiaceae</tp:taxon-name-part></tp:taxon-name>), and others; the vegetation layer includes <italic><tp:taxon-name><tp:taxon-name-part taxon-name-part-type="genus" reg="Blechnopsis">Blechnopsis</tp:taxon-name-part><tp:taxon-name-part taxon-name-part-type="species" reg="orientalis">orientalis</tp:taxon-name-part></tp:taxon-name></italic> (<tp:taxon-name><tp:taxon-name-part taxon-name-part-type="family">Blechnaceae</tp:taxon-name-part></tp:taxon-name>), <italic><tp:taxon-name><tp:taxon-name-part taxon-name-part-type="genus" reg="Plenasium">Plenasium</tp:taxon-name-part><tp:taxon-name-part taxon-name-part-type="species" reg="vachellii">vachellii</tp:taxon-name-part></tp:taxon-name></italic> (<tp:taxon-name><tp:taxon-name-part taxon-name-part-type="family">Osmundaceae</tp:taxon-name-part></tp:taxon-name>), <italic><tp:taxon-name><tp:taxon-name-part taxon-name-part-type="genus" reg="Acorus">Acorus</tp:taxon-name-part><tp:taxon-name-part taxon-name-part-type="species" reg="gramineus">gramineus</tp:taxon-name-part></tp:taxon-name></italic> (<tp:taxon-name><tp:taxon-name-part taxon-name-part-type="family">Acoraceae</tp:taxon-name-part></tp:taxon-name>), <italic><tp:taxon-name><tp:taxon-name-part taxon-name-part-type="genus" reg="Pandanus">Pandanus</tp:taxon-name-part><tp:taxon-name-part taxon-name-part-type="species" reg="austrosinensis">austrosinensis</tp:taxon-name-part></tp:taxon-name></italic> (<tp:taxon-name><tp:taxon-name-part taxon-name-part-type="family">Pandanaceae</tp:taxon-name-part></tp:taxon-name>), <italic><tp:taxon-name><tp:taxon-name-part taxon-name-part-type="genus" reg="Alpinia">Alpinia</tp:taxon-name-part><tp:taxon-name-part taxon-name-part-type="species" reg="hainanensis">hainanensis</tp:taxon-name-part></tp:taxon-name></italic> (<tp:taxon-name><tp:taxon-name-part taxon-name-part-type="family">Zingiberaceae</tp:taxon-name-part></tp:taxon-name>), <italic><tp:taxon-name><tp:taxon-name-part taxon-name-part-type="genus" reg="Thysanolaena">Thysanolaena</tp:taxon-name-part><tp:taxon-name-part taxon-name-part-type="species" reg="latifolia">latifolia</tp:taxon-name-part></tp:taxon-name></italic> (<tp:taxon-name><tp:taxon-name-part taxon-name-part-type="family">Poaceae</tp:taxon-name-part></tp:taxon-name>), <italic><tp:taxon-name><tp:taxon-name-part taxon-name-part-type="genus" reg="Miscanthus">Miscanthus</tp:taxon-name-part><tp:taxon-name-part taxon-name-part-type="species" reg="floridulus">floridulus</tp:taxon-name-part></tp:taxon-name></italic> (<tp:taxon-name><tp:taxon-name-part taxon-name-part-type="family">Poaceae</tp:taxon-name-part></tp:taxon-name>), <italic><tp:taxon-name><tp:taxon-name-part taxon-name-part-type="genus" reg="Pentasachme">Pentasachme</tp:taxon-name-part><tp:taxon-name-part taxon-name-part-type="species" reg="caudata">caudata</tp:taxon-name-part></tp:taxon-name></italic> (<tp:taxon-name><tp:taxon-name-part taxon-name-part-type="family">Apocynaceae</tp:taxon-name-part></tp:taxon-name>) and others; and some exotic plants include <italic><tp:taxon-name><tp:taxon-name-part taxon-name-part-type="genus" reg="Stauntonia">Stauntonia</tp:taxon-name-part><tp:taxon-name-part taxon-name-part-type="species" reg="obovatifoliola">obovatifoliola</tp:taxon-name-part></tp:taxon-name></italic> (<tp:taxon-name><tp:taxon-name-part taxon-name-part-type="family">Lardizabalaceae</tp:taxon-name-part></tp:taxon-name>), <italic><tp:taxon-name><tp:taxon-name-part taxon-name-part-type="genus" reg="Phanera">Phanera</tp:taxon-name-part><tp:taxon-name-part taxon-name-part-type="species" reg="erythropoda">erythropoda</tp:taxon-name-part></tp:taxon-name></italic> (<tp:taxon-name><tp:taxon-name-part taxon-name-part-type="family">Fabaceae</tp:taxon-name-part></tp:taxon-name>), <italic><tp:taxon-name><tp:taxon-name-part taxon-name-part-type="genus" reg="Rourea">Rourea</tp:taxon-name-part><tp:taxon-name-part taxon-name-part-type="species" reg="microphylla">microphylla</tp:taxon-name-part></tp:taxon-name></italic> (<tp:taxon-name><tp:taxon-name-part taxon-name-part-type="family">Connaraceae</tp:taxon-name-part></tp:taxon-name>) and others.</p></tp:treatment-sec><tp:treatment-sec sec-type="Phynology" id="SECID0EOSBG"><title>Phynology.</title><p>Flowering and fruiting season in November to February of the following year.</p></tp:treatment-sec><tp:treatment-sec sec-type="etymology" id="SECID0ETSBG"><title>Etymology.</title><p>The Yang Jiang Chuan Tai Cao (阳江川苔草).The epithet <italic><tp:taxon-name><tp:taxon-name-part taxon-name-part-type="genus" reg="Cladopus"/><tp:taxon-name-part taxon-name-part-type="species" reg="yangjiangensis">yangjiangensis</tp:taxon-name-part></tp:taxon-name></italic> (阳江) refers to Yangjiang City, Guangdong Province, South China, where this new species was found.</p></tp:treatment-sec><tp:treatment-sec sec-type="conservation status" id="SECID0EDTBG"><title>Conservation status.</title><p>According to our investigation, <italic><tp:taxon-name><tp:taxon-name-part taxon-name-part-type="genus" reg="Cladopus">Cladopus</tp:taxon-name-part><tp:taxon-name-part taxon-name-part-type="species" reg="yangjiangensis">yangjiangensis</tp:taxon-name-part></tp:taxon-name></italic> was only found in a stream in Yangjiang City, Guangdong Province, China, and hence we suggest its placement in the Data Deficient category of <xref ref-type="bibr" rid="B11">IUCN (2022)</xref>. In addition, according to the Updated List of National Key Protected Wild Plants (Decree No. 15) by the country’s State Forestry and Grassland Administration and the Ministry of Agriculture and Rural Affairs, all of the known genera of <tp:taxon-name><tp:taxon-name-part taxon-name-part-type="family">Podostemaceae</tp:taxon-name-part></tp:taxon-name> found in China are classified as under national secondary protection. This new species should also be included on the national secondary protection list during the upcoming revision process.</p><fig id="F8" position="float" orientation="portrait"><object-id xmlns:xlink="http://www.w3.org/1999/xlink" content-type="doi" xlink:type="simple">10.3897/phytokeys.249.140342.figure8</object-id><object-id xmlns:xlink="http://www.w3.org/1999/xlink" content-type="arpha" xlink:type="simple">6210AC7A-2F57-5773-A28B-9E9A2CCC4DF9</object-id><label>Figure 8.</label><caption><p>Illustration of <italic><tp:taxon-name><tp:taxon-name-part taxon-name-part-type="genus" reg="Cladopus">Cladopus</tp:taxon-name-part><tp:taxon-name-part taxon-name-part-type="species" reg="yangjiangensis">yangjiangensis</tp:taxon-name-part></tp:taxon-name></italic><bold>A</bold> tufts of leaves on root <bold>B</bold> flowering shoot on roots <bold>C</bold> leaves with some lobes markedly long at the base of vegetative shoots <bold>D</bold> abaxial and adaxial views of leaves on the upper part <bold>E</bold> flower with 2 stigmas, a stamen and 2 tepals <bold>F</bold> gynoecium without bracts, ovary ellipsoid <bold>G</bold> stamen <bold>H</bold> longitudinal section of the ovary <bold>I</bold> adaxial view of the placenta <bold>J</bold> stalked capsule, globose, smooth <bold>K</bold> seeds.</p></caption><graphic xmlns:xlink="http://www.w3.org/1999/xlink" xlink:href="phytokeys-249-231_article-140342__-g008.jpg" position="float" orientation="portrait" xlink:type="simple" id="oo_1188256.jpg"><uri content-type="original_file" xlink:type="simple">https://binary.pensoft.net/fig/1188256</uri></graphic></fig></tp:treatment-sec><ref-list><ref id="B11"><mixed-citation xmlns:xlink="http://www.w3.org/1999/xlink" xlink:type="simple">IUCN (<year>2022</year>) Guidelines for using the IUCN red list categories and criteria. Version 15. Prepared by the Standards and Petitions Subcommittee. <ext-link xlink:href="https://www.iucnredlist.org/" ext-link-type="uri" xlink:type="simple">https://www.iucnredlist.org/</ext-link> resources/redlistguidelines</mixed-citation></ref></ref-list></tp:taxon-treatment>
